# Supplementary material for: A Novel Freshwater to Marine Evolutionary Transition Revealed within Methylophilaceae Bacteria from the Arctic Ocean
Source: mBio. 2021 Jun 22;12(3):e01306-21. doi: 10.1128/mBio.01306-21 (PMC8262872; doi:10.1128/mBio.01306-21)
Supplement: TABLE S3 [file mbio.01306-21-st003.xlsx]

## Sheet: Table S3
Pathway	Genes	Met-BS01-1 RPKG			HTCC2181 RPKG
		CB4	CB9	CB21	CB4	CB9	CB21
Methanol oxidation	xoxF4	1.38899e+07	1.76533e+07	2.81298e+07	6.20736e+07	5.62232e+07	6.43471e+07
Formate oxidation to CO2	formate dehydrogenase iron-sulfur subunit	39298.5	99423.2	176162	119190	96616.5	111823
	formate dehydrogenase major subunit	92728.8	164219	188819	51523.9	0	48054.7
	formate dehydrogenase subunit delta	0	134894	0	0	0	14264.4
	formate dehydrogenase subunit gamma	0	138185	99175.9	56089.3	67160.3	80049
	FdhD protein	46533	188362	173210	N/A	N/A	N/A
RuMP cycle	hexulose-6-phosphate synthase	1.04313e+06	2.14808e+06	2.28501e+06	1.23699e+06	2.0478e+06	1.46844e+06
	6-phospho-3-hexuloisomerase	0	36172.8	207692	120677	127922	53923
formaldehyde oxidation V (H4MPT pathway)	methylene-tetrahydromethanopterin dehydrogenase	0	0	0	N/A	N/A	N/A
	methenyltetrahydromethanopterin cyclohydrolase	0	40217	32472	N/A	N/A	N/A
formaldehyde oxidation (H4F pathway)	methenyl tetrahydrofolate cyclohydrolase/dehydrogenase	0	0	0	46971.8	80912.1	21169.7
	NADP-dependent methylenetetrahydrofolate dehydrogenase	0	0	0	13946.5	86385.3	22149.1
2-methylcitrate cycle I	2-methylcitrate synthase	19788.5	50063.9	44914	39251	43975.7	43975.7
	2-methylcitrate dehydratase	0	39804.9	16664.8	13619.9	30900.1	30900.1
Penthose phosphate pathway	6-phosphogluconate dehydrogenase	25190.1	76475.6	134931	81719.3	86062.5	49652.5
	ribulose-phosphate 3-epimerase	43378.2	356670	113224	90331.6	117451	73566.6
	ribose 5-phosphate isomerase A	83569.5	26428.3	151742	55387.5	48233.3	49168.8
	transaldolase	104956	531067	414134	218405	285412	249364
Glycolysis	glucose-6-phosphate isomerase	0	0	0	6042.28	27416.8	9077.33
	phosphoglycerate mutase	9901.85	37572.1	22471.5	10839	8743.5	14980.8
	enolase	47726.2	120745	67702.5	16745.1	32470.4	9675.43
	pyruvate kinase	26384.7	0	11977.1	0	0	0
TCA cycle	citrate synthase	11794.1	74596	16061.4	33964.1	77714.5	29829.6
	isocitrate dehydrogenase	0	47033.4	28130.1	36035.3	69979.6	33283.5
	succinyl-CoA synthetase alpha subunit	26452.9	44047.2	47419.4	15174.7	45903.3	18237.5
	succinyl-CoA synthetase beta subunit	0	16731.1	42028	24143.3	42960.8	11521.2
	malate dehydrogenase	166355	250904	55184.3	249595	131493	44237.6
