# Supplementary material for: A Novel Freshwater to Marine Evolutionary Transition Revealed within Methylophilaceae Bacteria from the Arctic Ocean
Source: mBio. 2021 Jun 22;12(3):e01306-21. doi: 10.1128/mBio.01306-21 (PMC8262872; doi:10.1128/mBio.01306-21)
Supplement: TABLE S4 [file mbio.01306-21-st004.xlsx]

## Sheet: Sheet1
Pathway	Genes	Met-BS01-1 RPKG			HTCC2181 RPKG
		CB4	CB9	CB21	CB4	CB9	CB21
Urea cycle	argininosuccinate lyase	143.984	364.272	163.4	19223.4	41190.2	14078.7
	acetylornithine aminotransferase	173.219	0	216.236	40156	47471.7	20386.2
	Ornithine carbamoyltransferase	223.765	495.35	558.668	30871.8	36622.3	18005.8
	argininosuccinate synthase	125.765	477.268	323.508	27284.5	35765.4	31971.9
Ammonium to carbamoyl phosphate	carbamoyl-phosphate synthase small subunit	0	631.701	302.25	18898.6	25623.6	17034.9
	carbamoyl-phosphate synthase large subunit	319.515	525.432	449.626	23337.5	49839.1	12933.2
Nitrate assimilation	assimilatory nitrate reductiase catalytic subunit	0	0	0	N/A	N/A	N/A
	response regulator NasT	0	0	0	N/A	N/A	N/A
Urea transporters	urea transport system substrate-binding protein	0	0	0	N/A	N/A	N/A
	urea transport system permease protein	0	0	0	N/A	N/A	N/A
	urea transport system ATP-binding protein	0	0	0	N/A	N/A	N/A
Urease	urease subunit beta	0	403.423	0	N/A	N/A	N/A
	urease subunit alpha	60.0778	227.991	54.5434	N/A	N/A	N/A
	urease accessory protein (UREF)	0	0	0	N/A	N/A	N/A
	urease accessory protein (UREG)	0	0	101.91	N/A	N/A	N/A
	urease accessory protein (UREJ)	157.254	198.923	392.612	N/A	N/A	N/A
	urease accessory protein (URED)	180.551	342.589	163.919	N/A	N/A	N/A
	urease accessory protein	56.6847	71.7047	128.657	N/A	N/A	N/A
	urease subunit gamma	0	213.694	153.37	N/A	N/A	N/A
	urea transport system ATP-binding protein	0	187.679	67.3493	N/A	N/A	N/A
	urea transport system substrate-binding protein	0	104.015	37.3261	N/A	N/A	N/A
Ammonium transporter	ammonium transporter, Amt family	72.297	685.904	65.637	51146.2	152201	55472.5
GS/GOGAT	glutamine synthetase	71.2901	390.781	291.253	0	0	0
	glutamate synthase (NADPH/NADH) small chain	286.758	317.399	488.141	57016.6	36372.3	77265.3
	glutamate synthase (NADPH/NADH) large chain	381.276	241.152	908.651	33808	49321.3	32527.1
