# Supplementary material for: A Novel Freshwater to Marine Evolutionary Transition Revealed within Methylophilaceae Bacteria from the Arctic Ocean
Source: mBio. 2021 Jun 22;12(3):e01306-21. doi: 10.1128/mBio.01306-21 (PMC8262872; doi:10.1128/mBio.01306-21)
Supplement: TABLE S2 [file mbio.01306-21-st002.xlsx]

## Sheet: Table S2
Table S2. List of aquatic metagenomes used in the fragment recruitment analysis.
Accession Numbers	Name	Latitude (ºN)	Longitude (ºW)	Sampling Depth (m)	Environmental Feature	Biomes
ERS488569	Red Sea 2	23.36	37.2183	5	SRF	Coastal
ERS488599	Red Sea 2	23.4183	37.245	80	DCM	Coastal
ERS488621	Red Sea 1	21.9467	38.2517	5	SRF	Coastal
ERS488685	Red Sea 1	18.4417	39.8567	60	DCM	Coastal
ERS490542	South Atlantic Ocean 2	-20.9354	-35.1803	5	SRF	Trades
ERS490597	South Atlantic Ocean 2	-21.0292	-35.3498	120	DCM	Trades
ERS490633	South Atlantic Ocean 2	-20.9315	-35.1794	800	MES	Trades
ERS490659	South Atlantic Ocean 1	-30.1367	-43.2899	5	SRF	Trades
ERS490691	South Atlantic Ocean 1	-30.1484	-43.2705	120	DCM	Trades
ERS490714	South Atlantic Ocean 1	-30.1471	-43.2915	800	MES	Trades
ERS491001	South Shetland Islands	-60.2287	-60.6476	5	SRF	Polar
ERS491044	Scotia Sea	-62.0385	-49.529	5	SRF	Polar
ERS491095	Scotia Sea	-62.2231	-49.2139	90	DCM	Polar
ERS491110	Scotia Sea	-61.9689	-49.5017	790	MES	Polar
ERS493340	North Pacific Ocean 2	31.5168	-159.046	115	DCM	Westerlies
ERS493372	North Pacific Ocean 2	31.528	-159.022	550	MES	Westerlies
ERS493390	North Pacific Ocean 1	35.3671	-127.742	5	SRF	Westerlies
ERS493431	North Pacific Ocean 1	35.4002	-127.75	45	DCM	Westerlies
ERS493460	North Pacific Ocean 1	35.2698	-127.727	650	MES	Westerlies
ERS493938	Gulf of Mexico	25.5264	-88.394	5	SRF	Coastal
ERS493981	Gulf of Mexico	25.6168	-88.4532	125	DCM	Coastal
ERS494006	Gulf of Mexico	25.6236	-88.45	640	MES	Coastal
ERS494170	Gulf of Maine	39.2305	-70.0377	5	SRF	Westerlies
ERS494208	Gulf of Maine	39.2392	-70.0343	590	MES	Westerlies
ERS494579	North Atlantic Ocean 1	43.6792	-16.8344	5	SRF	Westerlies
ERS494628	North Atlantic Ocean 1	43.7056	-16.8794	25	MIX	Westerlies
ERS493300	North Pacific Ocean 2	31.5213	-158.996	5	SRF	Westerlies
Ga0075496	Delaware River/Bay	39.283	-75.3633	1	SRF	Estuary
Ga0129319	Chesapeake Bay	38.0754	-76.7533	1	SRF	Estuary
Ga0114958	Lake Croche	46.4955	-72.3	1	SRF	Lake
Ga0114974	Lake Simoncouche	48.2311	-71.2508	1	SRF	Lake
